# Supplementary material for: Stereoselective Pharmacokinetics of Ketamine Administered at a Low Dose in Awake Dogs
Source: Animals (Basel). 2024 Mar 27;14(7):1012. doi: 10.3390/ani14071012 (PMC11011119; doi:10.3390/ani14071012)
Supplement: Supplementary file 1 [file animals-14-01012-s001.zip]

Archive with 1 entries (1 files):
- Supplementary material S1.pdf
